# Supplementary material for: Spatiotemporal variation in fish species distribution and abundance in the Vaishav stream, Kashmir Himalaya–India
Source: PLoS One. 2025 Feb 18;20(2):e0316280. doi: 10.1371/journal.pone.0316280 (PMC11835341; doi:10.1371/journal.pone.0316280)
Supplement: S1 Data — (XLSX) [file pone.0316280.s001.xlsx]

## Sheet: Site 1
MONTHLY VALUES OF PHYSICOCHEMICAL PARAMETERS OF SITE 1
	Site-I: Watoo Kulgam
MONTHS
S.No	Parameters	Units	Nov	Dec	Jan	Feb	March	April	May	June	July	August	September	October		Mean	SD
	Air Temp.	°C	-2	-5	-8	5	10	12	14	16	19	18	13	10		8.5	8.6
2	Water Temp.	°C	2	1	1	3	3	5	6	8	10	9	7	5		4.91	3.01
3	Turbidity	N.T.U	1.8	1.52	1.31	2	4	6	6	5.3	4.1	3.4	3.2	2.8		3.01	1.01
4	Conductivity	µs/cm	72	80	70	78	90	106	138	141	146	142	132	121		108.91	29.55
5	TDS	mg/l	46.8	52	45.5	50.7	58.5	68.9	89.7	91.65	94.9	92.3	85.8	78.65		83.08	9.57
6	pH		7.6	7.4	7.2	7.2	7	7	7.6	8	8.5	8.2	8	7.8		7.6	0.48
7	Dissolved oxygen	mg/l	11.3	13.6	14.6	13.7	12.4	12	12.3	11.6	11.1	12.3	12.7	12.5		12.46	0.94
8	Free CO2	mg/l	2	1.5	1	2	4	6	7	7.4	7.5	6	5	3		4.36	2.31
9	Total Alkalinity	mg/l	52	56	46	48	52	56	58	61	64	63	60	59		56.41	5.51
10	Total Hardness	mg/l	42	50	52	54	66	76	78	81	84	80	76	72		67.58	13.74
11	Calcium Hardness	mg/l	26	24	22	24	36	44	45	46	48	43	37	35		35.83	9.23
12	Magnesium Hardness	mg/l	5.35	6.32	8.99	7.29	7.29	7.77	8.99	9.47	8.99	8.74	8.5	8.01		7.97583	1.18
13	Ca2+	mg/l	10.4	9.6	8.8	9.6	14.4	17.6	18	18.4	19.2	17.2	14.8	14		14.3333	3.69
14	Mg2+	mg/l	1.3	1.54	2.19	1.77	1.77	1.89	2.19	2.3	2.13	2.19	2.07	1.9		1.93667	0.28
15	Nitrate	µg/l	104	97	90	105	126	138	142	157	160	159	140	121		128.25	23.85
16	Sulphate	mg/l	4.6	3.5	3	4	4.5	5.4	5.7	6.1	6.6	6.4	5.5	5.1		5.03333	1.09
17	Total Phophorus	µg/l	78	74	76	82	88	94	96	104	110	102	98	86		90.6667	11.29

## Sheet: Site 2
MONTHLY VALUES OF PHYSICOCHEMICAL PARAMETERS OF SITE 2
	Site-II: Kulgam
MONTHS
S.No	Paramaters	Units	Nov	Dec	Jan	Feb	March	April	May	June	July	August	September	October		mean	SD
1	Air Temp.	°C	4	-3	-5	7	12	14	15	17	20	19	13	12		10.4167	7.77
2	Water Temp.	°C	2	1	1	2	4	6	7	9	12	10	8	6		5.66667	3.54
3	Turbidity	N.T.U	5.1	5.21	5.1	5.5	5.8	6.2	6.9	7.5	8.1	8.4	6.5	6		6.35917	1.09
4	Conductivity	µs/cm	102	110	96	120	125	130	149	150	153	148	144	138		130.417	19.01
5	TDS	mg/l	66.3	71.5	62.4	78	81.25	84.5	96.85	97.5	99.45	96.2	93.6	89.7		94.02	8.04
	pH		7.5	7.2	7.3	7.6	7.8	8.2	8.3	8.5	8.8	8.9	8.4	8		8.04	0.55
	Dissolved oxygen	mg/l	10.4	10.6	10.8	10.6	10	10	10.9	9.9	9.7	9.6	10.3	11.6		10.38	0.54
8	Free CO2	mg/l	3	2.5	1.5	4	6	6	7	7.6	8	7	6	4		5.09	2.2
9	Total Alkalinity	mg/l	60	62	78	69	75	85	81	83	88	83	79	77		76.6667	8.45
10	Total Hardness	mg/l	62	70	74	66	74	90	92	94	96	93	88	85		82	11.53
11	Calcium Hardness	mg/l	42	35	38	30	40	55	56	58	59	56	49	48		47.1667	9.5
12	Magnesium Hardness	mg/l	7.29	6.81	9.23	8.74	8.26	8.5	8.99	9.47	8.99	8.96	8.74	8.74		8.56	0.74
13	Ca2+	mg/l	16.8	14	15.2	12	16	22	22.4	23.2	23.6	22.4	19.6	19.2		18.8667	3.8
14	Mg2+	mg/l	1.77	2.14	2.25	2.13	2.01	2.07	2.19	2.3	2.19	2.19	2.13	2.13		2.08	0.18
15	Nitrate	µg/l	127	125	110	122	150	163	166	171	174	169	148	132		146.58	21.57
16	Sulphate	mg/l	6	5	4.5	5.5	6.5	7.4	7.5	7.8	7.9	7.4	6.8	6.3		6.55	1.07
17	Total Phophorus	µg/l	130	128	136	148	156	162	170	178	190	179	170	156		158.583	19.23

## Sheet: Site 3
MONTHLY VALUES OF PHYSICOCHEMICAL PARAMETERS OF SITE 3
	Site-III: Arwani Bajibarha
MONTHS
S.No	Paramaters	Units	Nov	Dec	Jan	Feb	March	April	May	June	July	August	September	October	mean	sd
1	Air Temp.	°C	5	-2	-4	10	14	16	17	19	22	20	14	13	12	8
2	Water Temp.	°C	3	2	1	3	6	7	8	10	13	10	9	7	6.33	3.63
3	Turbidity	N.T.U	11.5	8.6	10.3	11.3	12.4	12.6	14.1	13.4	13.1	11	11.79	11.79	11.89	1.4
4	Conductivity	µs/cm	150	140	135	142	150	162	177	184	182	179	174	167	161	17.44
5	TDS	mg/l	97.5	91	87.75	92.3	97.5	105.3	11.1	115.5	119.6	117.65	116.35	108.35	119.89	15.55
6	pH		8	7.6	8	8.2	8.4	8.8	8.3	9.1	9.3	9.1	8.8	8.5	8.42	0.51
7	Dissolved oxygen	mg/l	9.9	8.8	8.2	8.8	8.4	8.2	7.8	7.6	9.2	8.6	8.8	9.2	8.65	0.66
8	Free CO2	mg/l	4.5	3.5	2.5	6	7	8	8.3	8.6	9	8	8.1	6	6.41	2.36
9	Total Alkalinity	mg/l	99	96	102	88	90	120	123	127	130	129	122	110	111.333	15.01
10	Total Hardness	mg/l	80	90	106	96	102	120	124	127	130	129	125	116	112.083	16.15
11	Calcium Hardness	mg/l	46	52	65	50	64	82	83	86	88	86	78	70	70.8333	14.62
12	Magnesium Hardness	mg/l	8.26	9.24	9.24	9.12	9.23	9.23	10.44	11.42	11.17	10.2	9.96	9.96	9.78917	0.87
13	Ca2+	mg/l	18.4	20.8	26	20	25.6	32.8	33.2	34.4	35.2	34	31.6	27.6	28.3	5.83
14	Mg2+	mg/l	2.01	2.25	2.25	2.22	2.25	2.25	2.54	2.78	2.75	2.48	2.24	2.24	2.36	0.21
15	Nitrate	µg/l	148	144	130	138	187	203	204	211	218	200	191	169	178.583	29.94
16	Sulphate	mg/l	8	7	6	7	8.5	9.6	10.1	10.4	11.2	10.1	9.5	9.1	8.875	1.52
17	Total phosphrous	µg/l	192	186	198	210	224	236	256	272	282	274	254	237	235.083	31.97

## Sheet: overall
SEASONAL VALUES OF PHYSICOCHEMICAL PARAMETERS OF 3 SELECTED SITES
	Parameters
Sites	Seasons	AT	WT	Turb	Cond	TDS	pH	DO	FCO2	TA	TH	CH	MH	Ca2+	Mg2+	NO3N	SO4	TP
SI	Winter	-5	1	1.52	80	70	7.2	13.6	1.5	52	50	24	6.32	9.6	1.54	97	3.5	74
SI	Winter	-8	1	1.31	70	62	7	14.6	1	46	52	22	8.99	8.8	2.19	90	3	76
SI	Winter	-2	2	1.8	72	76	7	11.3	2	58	42	26	5.35	10.4	1.3	104	4.6	78
SI	Spring	10	3	2	81	86	7.4	12.4	4	52	66	36	7.29	14.4	1.77	126	4.5	88
SI	Spring	12	5	2	106	90	7.6	12	6	56	76	44	7.77	17.6	1.89	138	5.4	94
SI	Spring	14	6	6	121	78.65	7.8	12.3	7	58	78	45	8.01	18	1.9	142	5.7	96
SI	Summer	16	8	5.5	132	85.8	8	12.7	7.4	61	81	46	8.5	18.4	2.07	157	6.1	104
SI	Summer	19	10	4.5	142	92.3	8.2	12.5	7.5	64	84	48	8.74	19.2	2.13	160	6.6	110
SI	Summer	18	9	3.5	146	94.9	8.5	12.3	6	63	80	43	8.99	17.2	2.19	159	6.4	102
SI	Autumn	13	7	3.2	141	91.65	8	11.6	5	60	76	37	9.47	14.8	2.3	140	5.5	98
SI	Autumn	10	5	2.8	138	89.7	7.6	11.1	3	59	72	35	8.99	14	2.19	121	5.1	86
SI	Autumn	5	2	2	78	80	7	13.2	2	48	54	24	7.29	9.6	1.77	105	4	82
SII	Winter	-3	1	5.21	110	93	7.2	10.3	1.5	75	70	35	6.81	14	1.66	125	5	128
SII	Winter	-5	1	5.1	96	79	7.5	11.6	1.5	88	74	38	9.23	15.2	2.25	110	4.5	136
SII	Winter	4	2	5.1	102	83	7.4	9.6	2.5	69	62	42	7.29	16.8	1.77	127	6	130
SII	Spring	12	4	5.8	125	102	7.8	10.2	6	62	74	40	8.26	16	2.01	150	6.5	156
SII	Spring	14	6	6.2	130	110	8.3	10	6	78	90	55	8.5	22	2.07	165	7.4	162
SII	Spring	15	7	6.9	138	89.7	8.3	10.4	7	81	92	56	8.74	22.4	2.13	166	7.5	170
SII	Summer	17	9	7.5	144	93.6	8.5	10.6	7.6	83	94	58	8.74	23.2	2.13	171	7.8	178
SII	Summer	20	12	8.1	148	96.2	8.8	10.8	8	85	96	59	8.99	23.6	2.19	174	7.9	190
SII	Summer	19	10	8.4	153	99.45	8.9	10.9	7	83	93	56	8.99	22.4	2.19	169	7.4	179
SII	Autumn	13	8	6.5	150	97.5	8.4	9.9	6	79	88	49	9.47	19.6	2.3	148	6.8	170
SII	Autumn	12	6	6	149	96.85	8	9.7	4	77	85	48	8.99	19.2	2.19	132	6.3	156
SII	Autumn	7	2	5.5	120	88	7.4	10.6	4	60	66	30	8.74	12	2.13	122	5.5	148
SIII	Winter	-2	2	11.79	135	108	7.6	7.6	2.5	96	90	52	9.24	20.8	2.25	144	7	186
SIII	Winter	-4	1	11.79	140	110	8.2	9.6	2.5	102	106	65	9.24	26	2.25	130	6	198
SIII	Winter	5	2	12.2	150	106	8	7.8	3	99	80	46	8.26	18.4	2.01	148	8	192
SIII	Spring	14	5	12.4	140	134	8.2	8.5	6.6	90	102	64	9.23	25.6	2.25	187	8.5	224
SIII	Spring	16	7	12.6	160	165	7.8	8	8	120	120	82	9.23	32.8	2.25	203	9.6	236
SIII	Spring	17	7	14.1	167	108.55	8.5	8.6	8.3	123	124	83	9.96	33.2	2.42	204	10.1	256
SIII	Summer	19	10	13.4	179	116.35	8.8	8.8	8.6	127	127	86	9.96	34.4	2.24	211	10.4	272
SIII	Summer	22	13	13.1	181	117.65	9.1	9.2	9	130	130	88	10.2	35.2	2.48	218	11.2	282
SIII	Summer	20	10	11.5	184	119.6	9.3	9.9	8	129	125	85	8.72	34	2.12	200	10.1	274
SIII	Autumn	14	9	10.3	177	115.5	9.1	8.8	8.5	122	116	79	8.99	31.6	2.19	191	9.5	254
SIII	Autumn	13	7	8.6	174	113.1	8.3	8.2	6	110	102	69	8.1	27.6	1.95	169	9.1	237
SIII	Autumn	10	3	11	145	125	8.2	8.8	6	88	96	50	9.12	20	2.22	138	7	210

## Sheet: mean
SEASONAL MEAN VALUE OF PHYSICOCHEMICAL PARAMETERS OF 3 SELECTED SITES
Sites	Seasons	AT	WT	Turb	Cond	TDS	pH	DO	FCO2	TA	TH	CH	MH	Ca2	Mg2	NO3N	SO4	TP
SI	Winter	-5	1.33333	1.54333	74	48.1	7.06667	13.1667	1.5	52	48	24	6.88	9.6	1.67667	97	3.7	76
SI	Spring	9	3.66667	4	91.33	59.36	7.4	12.7	4	52.33	65.33	34.66	7.49	13.86	1.81	123	4.63	88
SI	Summer	16.333	8	5.13	141.66	92.08	8.03333	12	7.3	61	81	46.33	9.15	18.53	2.2	153	6.23	103.33
SI	Autumn	13.66	7	3.13	131.66	85.58	8	12.5	4.6	60.66	76	38.33	8.41	15.33	2.05	140	5.66	95.33
SII	Winter	-1.33333	1.33333	5.13667	102.667	66.73	7.46667	10.6	2.33	66.66	68.6667	38.3333	8.91	15.3333	2.05	120.667	5.16	131.33
SII	Spring	11	4	5.83	125	81.25	7.8	10.2	5.33	79.66	76.66	41.66	9.19	16.66	2.07	145	6.46	155.33
SII	Summer	17.33	9.33333	7.5	150.66	97.93	8.5	10.16	7.53	84	94	57.6667	11.01	23.0667	2.22	170	7.73	179.33
SII	Autumn	14.66	8	6	143.33	93.16	8.4	10.5	5.66	79	88.661	51	10.04	20.4	2.15	149	6.83	168
SIII	Winter	-0.333333	2	11.9267	141.667	92.08	7.83333	8.96	3.5	99	92	54.3333	8.91	21.7333	2.17	140.66	7	192
SIII	Spring	13.333	5.33333	13.0333	151.33	98.36	8.4	8.46	7	99.33	106	65.33	9.19	26.13	2.24	156	8.36	223.33
SIII	Summer	19.3333	10.33	12.6667	181	116.06	8.9	8.2	8.63	126.66	127	85.66	11.01	34.26	2.68	211	10.5667	270
SIII	Autumn	15.3333	8.6666	9.96667	173.33	114.11	8.8	8.6	8.23	120.33	123.33	78	10.04	31.06	2.32	186	9.56	255
	non-metric multidimensional scaling (NMDS) using the “vegan” package (Oksanen et al., 2016)
	PERMANOVA tests were used for all site pairs employing the “adonis. pair” function of EcolUtils of R package.
	PCA analysis, datasets were tested using Kaiser–Meyer–Olkin (KMO) and Bartlett’s sphericity test, to check the appropriateness of data for FA
	The PCA analysis was executed using “prcomp” function and “ggbiplot” package. The statistical analyses were carried out using R Programming Language (R Core Team, 2017).
	clustering analysis, water quality datasets obtained from three sites of Vishav stream was
	subjected to Hopkins test (clustering tendency or feasibility)
	Following packages were used
	Nbclust (Charrad et al.,2014), factoextra (Kassambara &amp; Mundt, 2020), and cluster (Maechler et al.,
	2019) in R Software (R Core Team 2017).
	Mantle test to determine the correlation between two matrices (rather than two variables) using packages "geosphere" and "vegan"
