# Supplementary material for: Spatiotemporal variation in fish species distribution and abundance in the Vaishav stream, Kashmir Himalaya–India
Source: PLoS One. 2025 Feb 18;20(2):e0316280. doi: 10.1371/journal.pone.0316280 (PMC11835341; doi:10.1371/journal.pone.0316280)
Supplement: S2 Data — (XLSX) [file pone.0316280.s002.xlsx]

## Sheet: Site-1
Monthly fish catch from Vaishav stream November 2019 – April 2020 at Site-I
	Site-I
Fishes	Nov.	Dec.	Jan.	Feb.	Mar.	Apr	May	June	July	August	September	October	TOTAL
Schizothrax plagiostomus	5	4	3	3	5	3	3	4	5	4	3	2	44
Schizothrax esocinus	0	0	0	0	0	0	0	0	0	0	0	0	0
Schizothrax labiatus	0	0	0	0	0	0	0	0	0	0	0	0	0
Schizothrax curviforns	7	6	4	4	7	4	5	5	6	5	3	3	59
Schizothrax niger	0	0	0	0	0	0	0	0	0	0	0	0	0
Triplophysa kashmeriensis	0	0	0	0	0	0	0	0	0	0	0	0	0					4
Triplophysa marmorata	6	4	4	4	4	4	4	4	5	5	6	6	56
Glptosteron reticulatum	2	2	2	2	3	2	3	3	3	2	2	2	28
Onchorhynchus mykisis	0	0	0	0	0	0	3	4	5	5	4	0	21
Crossocheilus diplochilus	0	0	0	0	0	0	0	0	0	0	0	0	0
Cyprinus carpio communis	0	0	0	0	0	0	0	0	0	0	0	0	0
													208
					SITE-I
Months	S .Plagiostomuns	S. Esocinus	S.labiatus	S.curviforns	S.niger	T.kashmirensis	T.marmorata	G.reticulatum	O.mykisis	C.diplochilus	C.carpio communis
Nov	5	0	0	7	0	0	6	2	0	0	0
Dec	4	0	0	6	0	0	4	2	0	0	0
Jan	3	0	0	4	0	0	4	2	0	0	0
Feb	3	0	0	4	0	0	4	2	0	0	0
Mar	5	0	0	7	0	0	4	3	0	0	0
Apr	3	0	0	4	0	0	4	2	0	0	0
May	4	0	0	5	0	0	4	3	3	0	0
June	5	0	0	6	0	0	4	3	4	0	0
July	6	0	0	7	0	0	5	3	5	0	0
Aug	5	0	0	6	0	0	5	2	5	0	0
Sept	4	0	0	4	0	0	5	2	4	0	0
Oct	3	0	0	3	0	0	4	2	0	0	0

## Sheet: Site-2
Monthly fish catch from Vaishav stream November 2019 – April 2020 at Site-II
	Site-II
Fishes	Nov	Dec	Jan	Feb	Mar	Apr	May	June	July	August	September	October	TOTAL
Schizothrax plagiostomus	7	5	3	4	6	4	3	3	2	2	3	3	45
Schizothrax esocinus	4	3	2	2	5	2	3	3	4	4	2	2	36
Schizothrax labiatus	3	2	2	3	4	2	2	3	2	2	2	2	29
Schizothrax curviforns	0	0	0	0	0	0	0	0	0	0	0	0	0
Schizothrax niger	0	0	0	0	0	0	2	2	2	2	0	0	8
Triplophysa kashmeriensis	4	3	2	3	4	3	2	2	3	2	2	3	33
Triplophysa marmorata	6	4	3	4	4	4	3	3	4	4	4	3	46
Glptosteron reticulatum	0	0	0	0	0	0	0	0	0	0	0	0	0
Onchorhynchus mykisis	0	0	0	0	0	0	0	0	0	0	0	0	0
Crossocheilus diplochilus	0	0	0	0	0	0	0	0	0	0	0	0	0
Cyprinus carpio communis	0	0	0	0	0	0	0	0	0	0	0	0	0
													197
						SITE-II
	S .Plagiostomuns	S. Esocinus	S.labiatus	S.curviforns	S.niger	T.kashmirensis	T.marmorata	G.reticulatum	O.mykisis	C.diplochilus	C.carpio communis
Nov	7	4	3	0	0	4	6	0	0	0	0
Dec	5	3	2	0	0	3	4	0	0	0	0
Jan	3	2	2	0	0	2	3	0	0	0	0
Feb	4	2	3	0	0	3	4	0	0	0	0
Mar	6	5	4	0	0	4	4	0	0	0	0
Apr	4	2	2	0	0	3	4	0	0	0	0
May	3	3	2	0	2	2	3	0	0	0	0
June	3	3	3	0	2	2	3	0	0	0	0
July	2	4	2	0	2	3	4	0	0	0	0
Aug	2	4	2	0	2	2	4	0	0	0	0
Sept	3	2	2	0	0	2	4	0	0	0	0
Oct	3	2	2	0	0	3	3	0	0	0	0

## Sheet: Site-3
Monthly fish catch from Vaishav stream November 2019 – April 2020 at Site-III
Site-III
Fishes	Nov	Dec	Jan	Feb	Mar	Apr	May	June	July	August	Sep	Oct	TOTAL
Schizothrax plagiostomus	10	7	3	4	6	4	4	5	5	5	4	4	61
Schizothorax esocinus	5	3	2	3	5	3	5	5	6	5	4	3	49
Schizothrax labiatus	4	3	2	3	4	2	2	4	4	4	3	2	37
Schizothrax curviforns	0	0	0	0	0	0	0	0	0	0	0	0	0
Schizothrax niger	0	0	0	0	0	0	5	4	4	3	2	0	18
Triplophysa kashmeriensis	0	0	0	0	0	0	0	3	3	3	0	0	9
Triplophysa marmorata	0	0	0	0	0	0	0	0	0	0	0	0	0
Glyptosteron reticulatum	0	0	0	0	0	0	0	0	0	0	0	0	0
Onchorhynchus mykisis	0	0	0	0	0	0	0	0	0	0	0	0	0
Crossocheilus diplochilus	0	0	0	0	0	0	3	3	4	5	2	2	19
Cyprinus carpio communis	3	2	2	3	3	2	3	3	4	3	2	2	32
													225
							SITE-III
Month	S .Plagiostomuns	S. Esocinus	S.labiatus	S.curviforns	S.niger	T.kashmirensis	T.marmorata	G.reticulatum	O.mykisis	C.diplochilus	C.carpio communis
Nov.	10	5	4	0	0	0	0		0	0	3
Dec.	7	3	3		0	0	0	0	0	0	2
Jan.	3	2	2	0	0	0	0	0	0	0	2
Feb.	4	3	0	0	0	0	0	0	0	0	3
Mar.	6	5	4	0	0	0	0	0	0	0	3
Apr.	4	3	2		0	0	0	0	0	0	2
May	4	5	2	0	5	0	0	0	0	3	3
June	5	5	4	0	4	3	0	0	0	3	3
July	5	6	4	0	4	3	0	0	0	4	4
Aug.	5	5	4	0	3	3	0	0	0	5	3
Sept.	4	4	3	0	2	0	0	0	0	2	2
Oct.	4	3	2	0	0	0	0	0	0	2	2
						s

## Sheet: Sheet4
	Contribution of fish by number & percentage at three differenr selected site from Nov 2019 - April 2019
S.No	Fishes	Site-I	Site-II	Site-III	Total	%
1	Schizothrax plagiostomus	44	45	61	150	23.8
2	Schizothrax esocinus	0	36	49	85	13.49
3	Schizothrax labiatus	0	29	37	66	10.47
4	Schizothrax curviforns	59	0	0	59	9.36
5	Schizothrax niger	0	8	18	26	4.12
6	Triplophysa kashmeriensis	0	33	9	42	6.66
7	Triplophysa marmorata	56	46	0	102	16.66
8	Glptosteron reticulatum	0	0	19	19	3.33
9	Onchorhynchus mykisis	28	0	0	28	5.39
10	Crossocheilus diplochilus	21	0	0	21	3.01
11	Cyprinus carpio communis	0	0	32	32	5.07
	Total	208	197	225	630

## Sheet: sheet 5
sites	Seasons	S .Plagiostomuns		S. Esocinus	S.labiatus	S.curviforns	S.niger	T.kashmirensis	T.marmorata	G.reticulatum	O.mykisis	C.diplochilus	C.carpio communis
SI	Winter	12		0	0	17	0	0	14	6	0	0	0
SI	Spring	11		0	0	15	0	0	12	7	0	0	0
SI	Summer	12		0	0	16	0	0	13	9	12	0	0
SI	Autumn	9		0	0	11	0	0	17	6	9	0	0
SII	Winter	15		9	7	0	0	9	13	0	0	0	0
SII	Spring	14		9	9	0	0	10	12	0	0	0	0
SII	Summer	8		10	9	0	6	7	10	0	0	0	0
SII	Autumn	8		8	6	0	2	7	11	0	0	0	0
SIII	Winter	20		10	9	0	0	0	0	0	0	0	7
SIII	Spring	14		11	9	0	0	0	0	0	0	0	8
SIII	Summer	14		16	10	0	13	6	0	0	0	10	10
SIII	Autumn	13		12	9	0	5	3	0	0	0	9	7
t-test (Student test)
packages “tidyverse”, “rstatix”, and “ggpubr” in R function were used to carry out t-test (R Core Team 2017).
Alpha diversity metrices
using “vegan”, “ggplot2”, “viridis”, and “cowplot” packages in R (R Core Team 2017).
non-metric multidimensional scaling (NMDS) using the “vegan” package (Oksanen et al., 2016)
PERMANOVA tests were used for all site pairs employing the “adonis. pair” function of EcolUtils of R package.
PCA analysis, datasets were tested using Kaiser–Meyer–Olkin (KMO) and Bartlett’s sphericity test, to check the appropriateness of data for FA
The PCA analysis was executed using “prcomp” function and “ggbiplot” package. The statistical analyses were carried out using R Programming Language (R Core Team, 2017).
Mantle test to determine the correlation between two matrices (rather than two variables) using packages "geosphere" and "vegan"
